# Supplementary material for: Morphological Remodeling of Scalp High-Frequency Oscillations Across BASED-Stratified Groups in Infantile Epileptic Spasms Syndrome
Source: Diagnostics (Basel). 2026 Jun 29;16(13):2024. doi: 10.3390/diagnostics16132024 (PMC13360615; doi:10.3390/diagnostics16132024)
Supplement: Supplementary file 1 [file diagnostics-16-02024-s001.zip]

Archive with 1 entries (1 files):
- diagnostics-4258442-supplementary.pdf
